# Supplementary material for: Unique Severe COVID-19 Placental Signature Independent of Severity of Clinical Maternal Symptoms
Source: Viruses. 2021 Aug 23;13(8):1670. doi: 10.3390/v13081670 (PMC8402730; doi:10.3390/v13081670)
Supplement: Supplementary file 1 [file viruses-13-01670-s001.zip]

Archive with 1 entries (1 files):
- viruses-1323196 suppl.pdf
